# Supplementary material for: Intraarticular gold microparticles using hyaluronic acid as the carrier for hip osteoarthritis. A 2-year follow-up pilot study
Source: Sci Rep. 2024 Nov 1;14:26249. doi: 10.1038/s41598-024-77760-5 (PMC11527870; doi:10.1038/s41598-024-77760-5)
Supplement: Supplementary file 1 — Supplementary Material 1 [file 41598_2024_77760_MOESM1_ESM.xlsx]

## Sheet: Ark1
no	age	sex	bmi	kldegree	anyevent	event		wpain	wstiff	wactivity	pdt		wpain8	wstiff8	wactivity8	pdt8	effect8		wpain2	wstiff2	wactivity2	pdt2	effect2			dwactivity	dwactivity-17		dwstiff	dwstiff-2		dwpain	dwpain-6
41	70	0	32.2238	2	1	i		13	8	52	6		2	1	6	4	5		2	0	7	3	5			45	28		8	6		11	5
47	65	0	40.9246	2	0			18	7	49	2		20	6	30	7	0		8	4	27	5	-1			22	5		3	1		10	4
49	75	0	19.4256	3	1	i		11	7	50	13		3	3	11	0	4		3	4	10	1	5			40	23		3	1		8	2
50	75	0	19	3	1	i		9	4	32	15		4	5	15	2	3		4	4	13	1	2			19	2		0	-2		5	-1
57	80	0	22.5981	4	1	a		10	6	32	14		2	0	4	0	3		0	4	2	0	3			30	13		2	0		10	4
58	80	0	22.5981	4	1	a		8	8	45	14		0	0	3	0	4		1	1	5	0	4			40	23		7	5		7	1
62	56	1	26.5625	2	0			14	8	46	1		0	2	10	8	2		2	0	11	10	3			35	18		8	6		12	6
74	86	0	24.7676	3	0			13	3	21	13		0	0	0	0	4		2	1	10	2	3			11	-6		2	0		11	5
75	86	0	24.7676	3	0			13	3	21	13		13	3	21	5	0		2	1	10	2	2			11	-6		2	0		11	5
88	71	0	24.0238	3	1	a		7	5	30	12		1	0	0	0	4		7	4	19	11	-3			11	-6		1	-1		0	-6
109	63	0	28.441	2	0			10	0	50	3		0	0	0	0	5		0	0	0	5	4			50	33		0	-2		10	4
117	74	0	23.3234	3	0			13	7	50	9		4	0	16	8	3		6	1	18	9	3			32	15		6	4		7	1
122	88	1	21.4844	3	0			8	3	18	8		0	0	0	0	4		0	0	0	0	5			18	1		3	1		8	2
125	68	1	41.8733	3	0			20	8	60	7		12	10	12	3	3		3	1	11	4	1			49	32		7	5		17	11
126	68	1	41.8733	3	0			20	8	60	7		0	0	4	0	5		1	3	8	0	5			52	35		5	3		19	13
127	56	1	22.1297	2	0			12	8	56	8		4	0	12	8	4		3	0	11	11	4			45	28		8	6		9	3
157	58	0	24.6181	3	0			7	5	36	11		0	0	4	0	5		1	1	5	0	5			31	14		4	2		6	0
177	58	0	24.6181	3	0			12	3	36	4		3	2	10	4	5		2	1	11	4	5			25	8		2	0		10	4
212	81	1	23.9591	3	0			7	4	28	3		4	0	6	4	4		2	1	8	3	3			20	3		3	1		5	-1
225	46	0	25.6896	3	0			6	8	68	8		4	4	4	0	3		3	4	11	0	2			57	40		4	2		3	-3
226	75	0	23.5883	3	0			10	4	50	11		13	7	19	6	2		4	3	16	1	2			34	17		1	-1		6	0
227	59	0	26.0167	3	0			9	2	18	4		5	4	20	7	4		8	3	21	3	0			-3	-20		-1	-3		1	-5
228	79	0	34.1932	3	0			11	4	40	10		2	0	14	7	3		4	1	13	7	3			27	10		3	1		7	1
229	62	1	25.8264	3	1	i,i		14	8	66	5		1	0	0	0	4		6	4	19	4	2			47	30		4	2		8	2
